# Supplementary material for: Transcriptomic and Proteomic Insights into Host Immune Responses in Pediatric Severe Malarial Anemia: Dysregulation in HSP60-70-TLR2/4 Signaling and Altered Glutamine Metabolism
Source: Pathogens. 2024 Oct 3;13(10):867. doi: 10.3390/pathogens13100867 (PMC11510049; doi:10.3390/pathogens13100867)
Supplement: Supplementary file 1 [file pathogens-13-00867-s001.zip]

Archive with 1 entries (1 files):
- pathogens-3170396-supplementary.pdf
